# Supplementary material for: Mono- vs. Bis-Guanyl Hydrazone-Decorated Tricyclic Scaffolds: Effects on G-Quadruplex Binding and Selectivity
Source: Int J Mol Sci. 2026 Jun 10;27(12):5282. doi: 10.3390/ijms27125282 (PMC13299455; doi:10.3390/ijms27125282)
Supplement: Supplementary file 1 [file ijms-27-05282-s001.zip]

Archive with 1 entries (1 files):
- ijms-4332446-supplementary.pdf
